# Supplementary material for: Prospective Associations of Tea Consumption With Risk of Cognitive Decline in the Elderly: A 1-Year Follow-Up Study in China
Source: Front Nutr. 2022 Feb 21;9:752833. doi: 10.3389/fnut.2022.752833 (PMC8899511; doi:10.3389/fnut.2022.752833)
Supplement: Supplementary file 1 [file Table_1.XLSX]

## Sheet: Sheet1
baseline(7=normal)	follow(1=aMCI,2=vMCI,3=SCD,4=AD,5=VD,6=MD,7=NORMAL)	cognition change(1=cognitive impairment, 2=normal)	tea drinker(1=yes,2=no)	duration of tea driking	type of tea(1=green tea, 2= red tea, 3= Oolong tea, 4=More than two kinds of tea )
7	7	2	1		1
7	7	2	1	35	1
7	7	2	1	47	1
7	7	2	1	8	4
7	7	2	1	20	1
7	7	2	1		1
7	7	2	1	50	4
7	7	2	1	50	1
7	7	2	1	14	1
7	7	2	1	55	1
7	7	2	1	20	1
7	7	2	1	60	1
7	7	2	1	30	1
7	7	2	1	35	3
7	7	2	1	40	1
7	7	2	1	1	1
7	7	2	1	30	1
7	7	2	1	40	1
7	7	2	1	20	1
7	7	2	1	20	1
7	7	2	1	20	4
7	7	2	1	20	1
7	7	2	1	50	4
7	7	2	1	30	1
7	7	2	1	45	2
7	7	2	1	20	4
7	7	2	1	5	1
7	7	2	1	19	4
7	7	2	1	30	4
7	7	2	1	9	1
7	7	2	1	30	1
7	7	2	1	40	1
7	7	2	1	30	4
7	7	2	1	5	1
7	7	2	1	45	1
7	7	2	1	40	4
7	7	2	1	30	2
7	7	2	1	50	1
7	7	2	1	20	1
7	7	2	1	30	1
7	7	2	1	40	1
7	7	2	1	40	1
7	7	2	1	12	1
7	7	2	1	40	4
7	7	2	1	10	1
7	7	2	1	40	1
7	7	2	1	47	4
7	7	2	1	32	4
7	7	2	1	40	1
7	7	2	1	30	1
7	7	2	1	8	1
7	7	2	1	40	1
7	7	2	1	40	4
7	7	2	1	30	1
7	7	2	1	50	1
7	7	2	1	40	1
7	7	2	1	40	4
7	7	2	1	20	1
7	7	2	1	30	1
7	7	2	1	30	1
7	7	2	1	40	1
7	7	2	1	20	1
7	7	2	1	35	1
7	7	2	1	40	1
7	7	2	1	20	1
7	7	2	1	30	1
7	7	2	1	35	1
7	7	2	1	30	1
7	7	2	1	40	1
7	7	2	1	22	1
7	7	2	1	20	1
7	7	2	1	65	1
7	7	2	1	30	1
7	7	2	1	40	4
7	7	2	1	50	4
7	7	2	1	40	4
7	7	2	1	40	1
7	7	2	1	60	1
7	7	2	1	30	2
7	7	2	1	50	1
7	7	2	1	30	1
7	7	2	1	40	1
7	7	2	1	2	4
7	7	2	1	40	1
7	7	2	1	50	1
7	7	2	1	40	2
7	7	2	1	40	1
7	7	2	1	20	1
7	7	2	1	78	1
7	7	2	1	30	1
7	7	2	1		1
7	7	2	1	1	4
7	7	2	1	10	1
7	7	2	1	20	1
7	7	2	1	1	1
7	7	2	1	30	1
7	7	2	1	40	1
7	7	2	1	40	1
7	7	2	1	75	1
7	7	2	1	30	4
7	7	2	1	60	1
7	7	2	1	40	4
7	7	2	1	40	1
7	7	2	1	45	1
7	7	2	1	45	1
7	7	2	1	15	4
7	7	2	1	40	4
7	7	2	1	30	4
7	7	2	1	30	1
7	7	2	1	50	1
7	7	2	1	30	1
7	7	2	1	20	1
7	7	2	1	10	2
7	7	2	1	2	1
7	7	2	1	30	4
7	7	2	1	50	1
7	7	2	1	70	4
7	7	2	1		1
7	7	2	1	40	3
7	7	2	1	35	1
7	7	2	1	43	2
7	7	2	1	20	2
7	7	2	1	40	4
7	7	2	1	30	4
7	7	2	1	20	1
7	7	2	1	40	1
7	7	2	1	40	3
7	7	2	1	3	4
7	7	2	1	50	1
7	7	2	1		1
7	7	2	1	40	1
7	7	2	1	15	1
7	7	2	1	40	1
7	7	2	1	15	1
7	7	2	1	6	2
7	7	2	1	41	1
7	7	2	1	40	4
7	7	2	1	40	2
7	7	2	1	2	2
7	7	2	1	10	1
7	7	2	1	7	4
7	7	2	1	45	4
7	7	2	1	0	1
7	7	2	1	40	4
7	7	2	1	30	2
7	7	2	1	46	2
7	7	2	1	30	2
7	7	2	1	30	4
7	7	2	1	9	1
7	7	2	1	40	1
7	7	2	1	70	1
7	7	2	1	20	4
7	7	2	1	50	1
7	7	2	1	35	1
7	7	2	1	45	1
7	7	2	1	34	1
7	7	2	1	40	1
7	7	2	1	50	1
7	7	2	1	45	1
7	7	2	1	40	1
7	7	2	1	5	1
7	7	2	1	5	1
7	7	2	1	42	1
7	7	2	1	40	2
7	7	2	1	3	4
7	7	2	1	30	1
7	7	2	1	35	4
7	7	2	1	44	4
7	7	2	1	40	1
7	7	2	1	40	1
7	7	2	1	50	1
7	7	2	1	9	1
7	7	2	1	16	1
7	7	2	1	22	1
7	7	2	1	40	1
7	7	2	1	20	1
7	7	2	1	20	4
7	7	2	1	15	1
7	7	2	1	20	1
7	7	2	1	40	2
7	7	2	1	40	1
7	7	2	1	2	1
7	7	2	1	20	1
7	7	2	1	10	4
7	7	2	1	45	1
7	7	2	1	40	1
7	7	2	1	40	4
7	7	2	1	20	1
7	7	2	1	13	1
7	7	2	1	50	2
7	7	2	1	51	2
7	7	2	1	20	3
7	7	2	1	30	2
7	7	2	1	30	4
7	7	2	1	40	3
7	7	2	1	40	1
7	7	2	1	50	4
7	7	2	1	10	4
7	7	2	1	50	4
7	7	2	1	70	1
7	7	2	1	73	4
7	7	2	1	25	1
7	7	2	1	20	4
7	7	2	1	30	1
7	7	2	1	30	1
7	7	2	1	80	2
7	7	2	1	30	1
7	7	2	1	20	1
7	7	2	1	10	1
7	7	2	1	40	4
7	7	2	1	50	4
7	7	2	1	50	1
7	7	2	1	20	1
7	7	2	1	30	2
7	7	2	1	70	2
7	7	2	1	50	1
7	7	2	1	20	1
7	7	2	1		1
7	7	2	1	15	2
7	7	2	1	40	1
7	7	2	1	40	1
7	7	2	1	50	4
7	7	2	1	60	4
7	7	2	1	6	1
7	7	2	1	50	1
7	7	2	1	55	4
7	7	2	1	50	3
7	7	2	1	40	1
7	7	2	1	30	1
7	7	2	1		4
7	7	2	1	50	4
7	7	2	1	30	1
7	7	2	1	43	1
7	7	2	1	40	1
7	7	2	1	30	4
7	7	2	1	30	1
7	7	2	1	50	1
7	7	2	1	50	4
7	7	2	1	58	4
7	7	2	1	40	1
7	7	2	1	58	4
7	7	2	1	50	4
7	7	2	1	45	4
7	7	2	1	60	4
7	7	2	1	5	1
7	7	2	1	40	1
7	7	2	1	30	1
7	7	2	1	40	1
7	7	2	1	30	1
7	7	2	1	35	4
7	7	2	1	15	1
7	7	2	1	45	1
7	7	2	1	10	1
7	7	2	1	41	1
7	7	2	1	30	1
7	7	2	1	35	1
7	7	2	1	40	1
7	7	2	1	50	1
7	7	2	1	30	1
7	7	2	1	25	1
7	7	2	1	40	1
7	7	2	1	30	1
7	7	2	1	55	1
7	7	2	1	40	1
7	7	2	1	50	4
7	7	2	1	35	4
7	7	2	1	15	1
7	7	2	1	8	1
7	7	2	1	10	1
7	7	2	1	25	1
7	7	2	1	10	4
7	7	2	1	60	4
7	7	2	1	50	4
7	7	2	1	36	4
7	7	2	1	18	1
7	7	2	1	30	1
7	7	2	1	50	4
7	7	2	1	8	1
7	7	2	1	40	4
7	7	2	1	40	1
7	7	2	1	40	1
7	7	2	1	40	1
7	7	2	1	30	1
7	7	2	1	40	1
7	7	2	1	40	1
7	7	2	1	20	1
7	7	2	1	40	1
7	7	2	1	60	1
7	7	2	1	75	1
7	7	2	1	40	4
7	7	2	1		1
7	7	2	1	10	4
7	7	2	1	40	1
7	7	2	1	40	1
7	7	2	1	40	1
7	7	2	1	40	1
7	7	2	1	1	4
7	7	2	1	30	1
7	7	2	1	40	1
7	7	2	1	12	1
7	7	2	1	30	4
7	7	2	1	40	1
7	7	2	1	55	4
7	7	2	1	40	1
7	7	2	1	30	1
7	7	2	1	20	1
7	7	2	1	10	1
7	7	2	1	50	1
7	7	2	1	10	1
7	7	2	1	40	4
7	7	2	1		1
7	7	2	1	50	4
7	7	2	1	30	1
7	7	2	1	4	4
7	7	2	1	30	1
7	7	2	1	40	1
7	7	2	1	50	1
7	7	2	1	40	1
7	7	2	1	15	1
7	7	2	1	10	2
7	7	2	1		1
7	7	2	1	20	2
7	7	2	1	30	1
7	7	2	1	10	1
7	7	2	1	5	1
7	7	2	1	15	2
7	7	2	1	45	1
7	7	2	1	15	4
7	7	2	1	15	1
7	7	2	1	42	1
7	7	2	1	40	1
7	7	2	1	10	1
7	7	2	1	17	2
7	7	2	1	55	1
7	7	2	1	1	1
7	7	2	1	5	1
7	7	2	1	30	2
7	7	2	1	10	1
7	7	2	1	20	4
7	7	2	1	20	4
7	7	2	1	30	1
7	7	2	1	5	4
7	7	2	1	40	4
7	7	2	1	30	1
7	7	2	1	10	2
7	7	2	1	50	4
7	7	2	1	5	4
7	7	2	1	20	1
7	7	2	1	50	1
7	7	2	1	20	2
7	7	2	1	30	1
7	7	2	1	3	4
7	7	2	1	10	2
7	7	2	1	23	4
7	7	2	1	34	1
7	7	2	1	20	1
7	7	2	1	30	4
7	7	2	1	3	4
7	7	2	1	30	1
7	7	2	1	20	4
7	7	2	1		4
7	7	2	1	30	4
7	7	2	1	40	4
7	7	2	1	30	1
7	7	2	1	6	1
7	7	2	1	17	4
7	7	2	1	5	2
7	7	2	1	20	2
7	7	2	1	5	4
7	7	2	1		4
7	7	2	1	30	1
7	7	2	1	6	4
7	7	2	1	20	1
7	7	2	1	30	4
7	7	2	1	12	1
7	7	2	1	20	1
7	7	2	1	45	2
7	7	2	1	10	4
7	7	2	1	30	4
7	7	2	1	20	4
7	7	2	1	3	4
7	7	2	1	40	1
7	7	2	1	10	1
7	7	2	1	3	4
7	7	2	1	45	4
7	7	2	1	9	4
7	7	2	1	30	1
7	7	2	1	45	3
7	7	2	1	30	1
7	7	2	1	20	1
7	7	2	1	50	1
7	7	2	1	60	4
7	7	2	1	5	4
7	7	2	1		1
7	7	2	1	20	1
7	7	2	1	20	3
7	7	2	1	3	1
7	7	2	1	2	1
7	7	2	1	30	2
7	7	2	1	3	4
7	7	2	1	40	4
7	7	2	1	2	1
7	7	2	1	20	1
7	7	2	1	23	2
7	7	2	1	30	1
7	7	2	1		4
7	7	2	1		4
7	7	2	1	60	1
7	7	2	1	20	4
7	7	2	1	65	4
7	7	2	1	25	3
7	7	2	1	4	1
7	7	2	1	15	1
7	7	2	1	2	1
7	7	2	1	5	1
7	7	2	1	15	1
7	7	2	1	20	2
7	7	2	1	60	1
7	7	2	1	40	1
7	7	2	1	40	4
7	7	2	1	12	1
7	7	2	1	20	1
7	7	2	1	40	4
7	7	2	1	2	1
7	7	2	1	30	1
7	7	2	1	60	1
7	7	2	1	17	2
7	7	2	1	0	2
7	7	2	1	20	1
7	7	2	1	30	1
7	7	2	1	30	4
7	7	2	1	31	4
7	7	2	1	8	1
7	7	2	1	4	2
7	7	2	1	60	1
7	7	2	1	15	1
7	7	2	1	30	2
7	7	2	1	24	2
7	7	2	1	15	1
7	7	2	1	20	1
7	7	2	1	12	2
7	7	2	1	15	2
7	7	2	1	40	4
7	7	2	1	30	1
7	7	2	1	20	1
7	7	2	1	15	4
7	7	2	1	15	2
7	7	2	1	10	4
7	7	2	1	1	4
7	7	2	1	10	2
7	7	2	1	10	2
7	7	2	1		1
7	7	2	1	18	2
7	7	2	1	50	4
7	7	2	1	20	4
7	7	2	1	30	1
7	7	2	1		1
7	7	2	1	4	1
7	7	2	1	15	1
7	7	2	1	25	1
7	7	2	1	20	1
7	7	2	1	2	1
7	7	2	1	10	1
7	7	2	1	60	4
7	7	2	1	40	1
7	7	2	1	29	1
7	7	2	1	1	4
7	7	2	1	30	4
7	7	2	1	2	1
7	7	2	1	60	4
7	7	2	1	50	1
7	7	2	1	20	2
7	7	2	1	30	1
7	7	2	1	40	1
7	7	2	1	10	1
7	7	2	1		1
7	7	2	1	25	4
7	7	2	1	20	4
7	7	2	1	15	1
7	7	2	1	20	4
7	7	2	1	3	1
7	7	2	1	20	1
7	7	2	1	10	1
7	7	2	1	40	4
7	7	2	1	25	1
7	7	2	1	1	1
7	7	2	1	30	4
7	7	2	1	13	1
7	7	2	1	50	1
7	7	2	1	30	1
7	7	2	1	1	4
7	7	2	1	5	1
7	7	2	1	30	4
7	7	2	1	25	4
7	7	2	1	20	1
7	7	2	1	30	1
7	7	2	1	30	4
7	7	2	1	40	1
7	7	2	1	3	4
7	7	2	1	40	4
7	7	2	1	10	1
7	7	2	1	5	4
7	7	2	1	25	4
7	7	2	1	18	1
7	7	2	1	50	1
7	7	2	1	31	1
7	7	2	1	15	1
7	7	2	1	20	4
7	7	2	1	30	4
7	7	2	1	30	4
7	7	2	1	10	2
7	7	2	1	30	1
7	7	2	1	3	1
7	7	2	1	30	2
7	7	2	1	40	1
7	7	2	1		2
7	7	2	1	30	2
7	7	2	1	45	1
7	7	2	1	60	1
7	7	2	1	30	1
7	7	2	1	30	1
7	7	2	1	1	1
7	7	2	1	20	1
7	7	2	1	30	1
7	7	2	1	40	1
7	7	2	1	8	1
7	7	2	1	60	4
7	7	2	1	42	1
7	7	2	1	30	4
7	7	2	1	30	1
7	7	2	1	30	2
7	7	2	1	40	1
7	7	2	1	20	1
7	7	2	1	20	1
7	7	2	1	50	1
7	7	2	1	50	4
7	7	2	1	20	1
7	7	2	1	1	1
7	7	2	1	40	1
7	7	2	1	40	1
7	7	2	1	40	1
7	7	2	1	50	4
7	7	2	1	10	1
7	7	2	1	30	1
7	7	2	1	5	4
7	7	2	1	40	1
7	7	2	1	30	1
7	7	2	1	20	1
7	7	2	1	50	1
7	7	2	1	1	2
7	7	2	1	40	1
7	7	2	1	50	1
7	7	2	1	10	2
7	7	2	1	40	1
7	7	2	1	40	1
7	7	2	1	35	4
7	7	2	1	30	1
7	7	2	1	20	2
7	7	2	1	30	4
7	7	2	1	20	2
7	7	2	1	50	1
7	7	2	1	43	1
7	7	2	1	10	1
7	7	2	1	24	1
7	7	2	1	5	2
7	7	2	1	10	1
7	7	2	1	7	4
7	7	2	1	35	4
7	7	2	1	30	2
7	7	2	1	40	3
7	7	2	1	30	3
7	7	2	1	40	1
7	7	2	1	10	1
7	7	2	1	30	3
7	7	2	1	20	1
7	7	2	1	60	1
7	7	2	1	1	3
7	7	2	1	15	4
7	7	2	1	40	1
7	7	2	1	20	1
7	7	2	1	50	1
7	7	2	1	20	1
7	7	2	1	5	2
7	7	2	1	50	1
7	7	2	1	30	1
7	7	2	1	40	1
7	7	2	1	10	1
7	7	2	1	20	4
7	7	2	1	60	1
7	7	2	1	20	1
7	7	2	1	15	1
7	7	2	1	2	1
7	7	2	1	30	1
7	7	2	1	50	1
7	7	2	1	36	1
7	7	2	1	60	4
7	7	2	1	35	4
7	7	2	1		1
7	7	2	1	40	4
7	7	2	1	40	1
7	7	2	1	20	1
7	7	2	1	20	1
7	7	2	1	50	4
7	7	2	1	40	1
7	7	2	1	60	4
7	7	2	1	25	1
7	7	2	1	35	1
7	7	2	1	10	1
7	7	2	1	2	1
7	7	2	1		4
7	7	2	1	70	4
7	7	2	1	74	4
7	7	2	1	50	4
7	7	2	1	11	1
7	7	2	1	40	4
7	7	2	1	40	4
7	7	2	1	40	1
7	7	2	1	30	1
7	7	2	1	40	1
7	7	2	1	60	4
7	7	2	1	30	4
7	7	2	1	30	1
7	7	2	1	30	1
7	7	2	1	47	1
7	7	2	1	51	1
7	7	2	1	60	1
7	7	2	1	30	4
7	7	2	1	40	1
7	7	2	1	30	1
7	7	2	1	30	4
7	7	2	1	40	1
7	7	2	1	30	1
7	7	2	1	20	1
7	7	2	1	25	1
7	7	2	1	40	1
7	7	2	1	30	1
7	7	2	1	30	4
7	7	2	1	3	1
7	7	2	1	50	4
7	7	2	1	10	1
7	7	2	1	40	1
7	7	2	1	6	1
7	7	2	1	50	1
7	7	2	1	35	4
7	7	2	1	35	1
7	7	2	1	45	4
7	7	2	1	40	4
7	7	2	1	20	4
7	7	2	1	20	1
7	7	2	1	40	4
7	7	2	1	40	4
7	7	2	1	40	1
7	7	2	1		1
7	7	2	1	55	4
7	7	2	1		1
7	7	2	1	30	1
7	7	2	1	45	1
7	7	2	1	10	1
7	7	2	1	1	4
7	7	2	1	10	1
7	7	2	1	7	4
7	7	2	1	20	2
7	7	2	1	60	4
7	7	2	1	10	4
7	7	2	1	2	4
7	7	2	1		2
7	7	2	1	20	4
7	7	2	1	12	1
7	7	2	1	10	3
7	7	2	1	6	1
7	7	2	1	60	4
7	7	2	1	40	4
7	7	2	1	41	3
7	7	2	1	30	1
7	7	2	1	70	4
7	7	2	1	51	1
7	7	2	1	36	1
7	7	2	1	10	3
7	7	2	1	50	4
7	7	2	1	6	1
7	7	2	1	2	4
7	7	2	1	30	1
7	7	2	1	50	1
7	7	2	1	1	1
7	7	2	1	5	4
7	7	2	1	10	4
7	7	2	1	20	2
7	7	2	1	20	1
7	7	2	1	20	1
7	7	2	1	50	4
7	7	2	1	50	4
7	7	2	1	40	1
7	7	2	1	30	1
7	7	2	1	15	4
7	7	2	1	50	1
7	7	2	1	60	4
7	7	2	1	10	1
7	7	2	1	60	4
7	7	2	1	20	4
7	7	2	1	50	1
7	7	2	1	20	4
7	7	2	1	30	1
7	7	2	1	5	4
7	7	2	1	5	4
7	7	2	1	20	4
7	7	2	1	6	1
7	7	2	1	40	1
7	7	2	1	10	1
7	7	2	1	17	4
7	7	2	1	50	4
7	7	2	1	35	1
7	7	2	1	30	1
7	7	2	1	60	4
7	7	2	1	60	4
7	7	2	1	3	1
7	7	2	1	60	4
7	7	2	1	30	1
7	7	2	1	60	4
7	7	2	1	20	4
7	7	2	1	40	4
7	7	2	1	20	1
7	7	2	1	10	1
7	7	2	1		1
7	7	2	1	60	1
7	7	2	1	30	1
7	7	2	1	10	1
7	7	2	2	3	2
7	7	2	2
7	7	2	2
7	7	2	2
7	7	2	2
7	7	2	2
7	7	2	2
7	7	2	2
7	7	2	2
7	7	2	2
7	7	2	2
7	7	2	2
7	7	2	2
7	7	2	2
7	7	2	2
7	7	2	2
7	7	2	2
7	7	2	2
7	7	2	2
7	7	2	2
7	7	2	2
7	7	2	2
7	7	2	2
7	7	2	2
7	7	2	2
7	7	2	2
7	7	2	2
7	7	2	2
7	7	2	2
7	7	2	2
7	7	2	2
7	7	2	2
7	7	2	2
7	7	2	2
7	7	2	2
7	7	2	2
7	7	2	2
7	7	2	2
7	7	2	2
7	7	2	2
7	7	2	2
7	7	2	2
7	7	2	2
7	7	2	2
7	7	2	2
7	7	2	2
7	7	2	2
7	7	2	2
7	7	2	2
7	7	2	2
7	7	2	2
7	7	2	2
7	7	2	2
7	7	2	2
7	7	2	2
7	7	2	2
7	7	2	2
7	7	2	2
7	7	2	2
7	7	2	2
7	7	2	2
7	7	2	2
7	7	2	2
7	7	2	2
7	7	2	2
7	7	2	2
7	7	2	2
7	7	2	2
7	7	2	2
7	7	2	2
7	7	2	2
7	7	2	2
7	7	2	2
7	7	2	2
7	7	2	2
7	7	2	2
7	7	2	2
7	7	2	2
7	7	2	2
7	7	2	2
7	7	2	2
7	7	2	2
7	7	2	2
7	7	2	2
7	7	2	2
7	7	2	2
7	7	2	2
7	7	2	2
7	7	2	2
7	7	2	2
7	7	2	2
7	7	2	2
7	7	2	2
7	7	2	2
7	7	2	2
7	7	2	2
7	7	2	2
7	7	2	2
7	7	2	2
7	7	2	2
7	7	2	2
7	7	2	2
7	7	2	2
7	7	2	2
7	7	2	2
7	7	2	2
7	7	2	2
7	7	2	2
7	7	2	2
7	7	2	2
7	7	2	2
7	7	2	2
7	7	2	2
7	7	2	2
7	7	2	2
7	7	2	2
7	7	2	2
7	7	2	2
7	7	2	2
7	7	2	2
7	7	2	2
7	7	2	2
7	7	2	2
7	7	2	2
7	7	2	2
7	7	2	2
7	7	2	2
7	7	2	2
7	7	2	2
7	7	2	2
7	7	2	2
7	7	2	2
7	7	2	2
7	7	2	2
7	7	2	2
7	7	2	2
7	7	2	2
7	7	2	2
7	7	2	2
7	7	2	2
7	7	2	2
7	7	2	2
7	7	2	2
7	7	2	2
7	7	2	2
7	7	2	2
7	7	2	2
7	7	2	2
7	7	2	2
7	7	2	2
7	7	2	2
7	7	2	2
7	7	2	2
7	7	2	2
7	7	2	2
7	7	2	2
7	7	2	2
7	7	2	2
7	7	2	2
7	7	2	2
7	7	2	2
7	7	2	2
7	7	2	2
7	7	2	2
7	7	2	2
7	7	2	2
7	7	2	2
7	7	2	2
7	7	2	2
7	7	2	2
7	7	2	2
7	7	2	2
7	7	2	2
7	7	2	2
7	7	2	2
7	7	2	2
7	7	2	2
7	7	2	2
7	7	2	2
7	7	2	2
7	7	2	2
7	7	2	2
7	7	2	2
7	7	2	2
7	7	2	2
7	7	2	2
7	7	2	2
7	7	2	2
7	7	2	2
7	7	2	2
7	7	2	2
7	7	2	2
7	7	2	2
7	7	2	2
7	7	2	2
7	7	2	2
7	7	2	2
7	7	2	2
7	7	2	2
7	7	2	2
7	7	2	2
7	7	2	2
7	7	2	2
7	7	2	2
7	7	2	2
7	7	2	2
7	7	2	2
7	7	2	2
7	7	2	2
7	7	2	2
7	7	2	2
7	7	2	2
7	7	2	2
7	7	2	2
7	7	2	2
7	7	2	2
7	7	2	2
7	7	2	2
7	7	2	2
7	7	2	2
7	7	2	2
7	7	2	2
7	7	2	2
7	7	2	2
7	7	2	2
7	7	2	2
7	7	2	2
7	7	2	2
7	7	2	2
7	7	2	2
7	7	2	2
7	7	2	2
7	7	2	2
7	7	2	2
7	7	2	2
7	7	2	2
7	7	2	2
7	7	2	2
7	7	2	2
7	7	2	2
7	7	2	2
7	7	2	2
7	7	2	2
7	7	2	2
7	7	2	2
7	7	2	2
7	7	2	2
7	7	2	2
7	7	2	2
7	7	2	2
7	7	2	2
7	7	2	2
7	7	2	2
7	7	2	2
7	7	2	2
7	7	2	2
7	7	2	2
7	7	2	2
7	7	2	2
7	7	2	2
7	7	2	2
7	7	2	2
7	7	2	2
7	7	2	2
7	7	2	2
7	7	2	2
7	7	2	2
7	7	2	2
7	7	2	2
7	7	2	2
7	7	2	2
7	7	2	2
7	7	2	2
7	7	2	2
7	7	2	2
7	7	2	2
7	7	2	2
7	7	2	2
7	7	2	2
7	7	2	2
7	7	2	2
7	7	2	2
7	7	2	2
7	7	2	2
7	7	2	2
7	7	2	2
7	7	2	2
7	7	2	2
7	7	2	2
7	7	2	2
7	7	2	2
7	7	2	2
7	7	2	2
7	7	2	2
7	7	2	2
7	7	2	2
7	7	2	2
7	7	2	2
7	7	2	2
7	7	2	2
7	7	2	2
7	7	2	2
7	7	2	2
7	7	2	2
7	7	2	2
7	7	2	2
7	7	2	2
7	7	2	2
7	7	2	2
7	7	2	2
7	7	2	2
7	7	2	2
7	7	2	2
7	7	2	2
7	7	2	2
7	7	2	2
7	7	2	2
7	7	2	2
7	7	2	2
7	7	2	2
7	7	2	2
7	7	2	2
7	7	2	2
7	7	2	2
7	7	2	2
7	7	2	2
7	7	2	2
7	7	2	2
7	7	2	2
7	7	2	2
7	7	2	2
7	7	2	2
7	7	2	2
7	7	2	2
7	7	2	2
7	7	2	2
7	7	2	2
7	7	2	2
7	7	2	2
7	7	2	2
7	7	2	2
7	7	2	2
7	7	2	2
7	7	2	2
7	7	2	2
7	7	2	2
7	7	2	2
7	7	2	2
7	7	2	2
7	7	2	2
7	7	2	2
7	7	2	2
7	7	2	2
7	7	2	2
7	7	2	2
7	7	2	2
7	7	2	2
7	7	2	2
7	7	2	2
7	7	2	2
7	7	2	2
7	7	2	2
7	7	2	2
7	7	2	2
7	7	2	2
7	7	2	2
7	7	2	2
7	7	2	2
7	7	2	2
7	7	2	2
7	7	2	2
7	7	2	2
7	7	2	2
7	7	2	2
7	7	2	2
7	7	2	2
7	7	2	2
7	7	2	2
7	7	2	2
7	7	2	2
7	7	2	2
7	7	2	2
7	7	2	2
7	7	2	2
7	7	2	2
7	7	2	2
7	7	2	2
7	7	2	2
7	7	2	2
7	7	2	2
7	7	2	2
7	7	2	2
7	7	2	2
7	7	2	2
7	7	2	2
7	7	2	2
7	7	2	2
7	7	2	2
7	7	2	2
7	7	2	2
7	7	2	2
7	7	2	2
7	7	2	2
7	7	2	2
7	7	2	2
7	7	2	2
7	7	2	2
7	7	2	2
7	7	2	2
7	7	2	2
7	7	2	2
7	7	2	2
7	7	2	2
7	7	2	2
7	7	2	2
7	7	2	2
7	7	2	2
7	7	2	2
7	7	2	2
7	7	2	2
7	7	2	2
7	7	2	2
7	7	2	2
7	7	2	2
7	7	2	2
7	7	2	2
7	7	2	2
7	7	2	2
7	7	2	2
7	7	2	2
7	7	2	2
7	7	2	2
7	7	2	2
7	7	2	2
7	7	2	2
7	7	2	2
7	7	2	2
7	7	2	2
7	7	2	2
7	7	2	2
7	7	2	2
7	7	2	2
7	7	2	2
7	7	2	2
7	7	2	2
7	7	2	2
7	7	2	2
7	7	2	2
7	7	2	2
7	7	2	2
7	7	2	2
7	7	2	2
7	7	2	2
7	7	2	2
7	7	2	2
7	7	2	2
7	7	2	2
7	7	2	2
7	7	2	2
7	7	2	2
7	7	2	2
7	7	2	2
7	7	2	2
7	7	2	2
7	7	2	2
7	7	2	2
7	7	2	2
7	7	2	2
7	7	2	2
7	7	2	2
7	7	2	2
7	7	2	2
7	7	2	2
7	7	2	2
7	7	2	2
7	7	2	2
7	7	2	2
7	7	2	2
7	7	2	2
7	7	2	2
7	7	2	2
7	7	2	2
7	7	2	2
7	7	2	2
7	7	2	2
7	7	2	2
7	7	2	2
7	7	2	2
7	7	2	2
7	7	2	2
7	7	2	2
7	7	2	2
7	7	2	2
7	7	2	2
7	7	2	2
7	7	2	2
7	7	2	2
7	7	2	2
7	7	2	2
7	7	2	2
7	7	2	2
7	7	2	2
7	7	2	2
7	7	2	2
7	7	2	2
7	7	2	2
7	7	2	2
7	7	2	2
7	7	2	2
7	7	2	2
7	7	2	2
7	7	2	2
7	7	2	2
7	7	2	2
7	7	2	2
7	7	2	2
7	7	2	2
7	7	2	2
7	7	2	2
7	7	2	2
7	7	2	2
7	7	2	2
7	7	2	2
7	7	2	2
7	7	2	2
7	7	2	2
7	7	2	2
7	7	2	2
7	7	2	2
7	7	2	2
7	7	2	2
7	7	2	2
7	7	2	2
7	7	2	2
7	7	2	2
7	7	2	2
7	7	2	2
7	7	2	2
7	7	2	2
7	7	2	2
7	7	2	2
7	7	2	2
7	7	2	2
7	7	2	2
7	7	2	2
7	7	2	2
7	7	2	2
7	7	2	2
7	7	2	2
7	7	2	2
7	7	2	2
7	7	2	2
7	7	2	2
7	7	2	2
7	7	2	2
7	7	2	2
7	7	2	2
7	7	2	2
7	7	2	2
7	7	2	2
7	7	2	2
7	7	2	2
7	7	2	2
7	7	2	2
7	7	2	2
7	7	2	2
7	7	2	2
7	7	2	2
7	7	2	2
7	7	2	2
7	7	2	2
7	7	2	2
7	7	2	2
7	7	2	2
7	7	2	2
7	7	2	2
7	7	2	2
7	7	2	2
7	7	2	2
7	7	2	2
7	7	2	2
7	7	2	2
7	7	2	2
7	7	2	2
7	7	2	2
7	7	2	2
7	7	2	2
7	7	2	2
7	7	2	2
7	7	2	2
7	7	2	2
7	7	2	2
7	7	2	2
7	7	2	2
7	7	2	2
7	7	2	2
7	7	2	2
7	7	2	2
7	7	2	2
7	7	2	2
7	7	2	2
7	7	2	2
7	7	2	2
7	7	2	2
7	7	2	2
7	7	2	2
7	7	2	2
7	7	2	2
7	7	2	2
7	7	2	2
7	7	2	2
7	7	2	2
7	7	2	2
7	7	2	2
7	7	2	2
7	7	2	2
7	7	2	2
7	7	2	2
7	7	2	2
7	7	2	2
7	7	2	2
7	7	2	2
7	7	2	2
7	7	2	2
7	7	2	2
7	7	2	2
7	7	2	2
7	7	2	2
7	7	2	2
7	7	2	2
7	7	2	2
7	7	2	2
7	7	2	2
7	7	2	2
7	7	2	2
7	7	2	2
7	7	2	2
7	7	2	2
7	7	2	2
7	7	2	2
7	7	2	2
7	7	2	2
7	7	2	2
7	7	2	2
7	7	2	2
7	7	2	2
7	7	2	2
7	7	2	2
7	7	2	2
7	7	2	2
7	7	2	2
7	7	2	2
7	7	2	2
7	7	2	2
7	7	2	2
7	7	2	2
7	7	2	2
7	7	2	2
7	7	2	2
7	7	2	2
7	7	2	2
7	7	2	2
7	7	2	2
7	7	2	2
7	7	2	1
7	1	1	1
7	1	1	1
7	1	1	1
7	6	1	1
7	1	1	1
7	5	1	1
7	1	1	1
7	1	1	1
7	2	1	1
7	1	1	1
7	1	1	1
7	1	1	1
7	1	1	1
7	1	1	1
7	2	1	1
7	1	1	1
7	1	1	1
7	2	1	1
7	1	1	1
7	1	1	1
7	1	1	1
7	1	1	1
7	4	1	1
7	4	1	1
7	1	1	1
7	1	1	1
7	1	1	1
7	1	1	1
7	1	1	1
7	6	1	1
7	1	1	1
7	1	1	1
7	1	1	1
7	1	1	1
7	1	1	1
7	1	1	1
7	2	1	1
7	5	1	1
7	1	1	1
7	5	1	1
7	5	1	1
7	1	1	1
7	1	1	1
7	1	1	1
7	2	1	1
7	1	1	1
7	4	1	1
7	1	1	1
7	1	1	1
7	1	1	1
7	1	1	1
7	1	1	1
7	1	1	1
7	1	1	1
7	1	1	1
7	1	1	1
7	2	1	1
7	1	1	1
7	5	1	1
7	1	1	1
7	1	1	1
7	1	1	1
7	1	1	1
7	1	1	1
7	1	1	1
7	1	1	2
7	1	1	2
7	1	1	2
7	6	1	2
7	1	1	2
7	1	1	2
7	1	1	2
7	1	1	2
7	2	1	2
7	4	1	2
7	1	1	2
7	6	1	2
7	1	1	2
7	1	1	2
7	1	1	2
7	2	1	2
7	1	1	2
7	1	1	2
7	2	1	2
7	1	1	2
7	5	1	2
7	1	1	2
7	1	1	2
7	1	1	2
7	1	1	2
7	1	1	2
7	6	1	2
7	1	1	2
7	1	1	2
7	1	1	2
7	1	1	2
7	1	1	2
7	1	1	2
7	1	1	2
7	1	1	2
7	1	1	2
7	5	1	2
7	1	1	2
7	5	1	2
7	4	1	2
7	4	1	2
7	1	1	2
7	2	1	2
7	1	1	2
7	2	1	2
7	1	1	2
7	1	1	2
7	5	1	2
7	2	1	2
7	4	1	2
7	3	1	2
7	1	1	2
7	1	1	2
7	1	1	2
7	1	1	2
7	1	1	2
7	1	1	2
7	4	1	2
7	4	1	2
7	4	1	2
7	1	1	2
7	1	1	2
7	2	1	2
7	1	1	2
7	1	1	2
7	2	1	2
7	1	1	2
7	6	1	2
7	1	1	2
7	1	1	2
7	1	1	2
7	1	1	2
7	1	1	2
7	5	1	2
7	1	1	2
7	1	1	2
7	4	1	2
7	1	1	2
7	1	1	2
7	1	1	2
7	2	1	2
7	1	1	2
7	1	1	2
7	1	1	2
7	1	1	2
7	1	1	2
7	1	1	2
7	1	1	2
7	1	1
