# Supplementary material for: Prospective Associations of Tea Consumption With Risk of Cognitive Decline in the Elderly: A 1-Year Follow-Up Study in China
Source: Front Nutr. 2022 Feb 21;9:752833. doi: 10.3389/fnut.2022.752833 (PMC8899511; doi:10.3389/fnut.2022.752833)
Supplement: Supplementary file 2 [file Table_2.XLSX]

## Sheet: Sheet1
tea drinker（1=yes,2=no）	age	education	left hippocampus	right hippocampus	CC-anterior	CC-posterior	CC-central	total brain volume	MOCA	ALT
1	80	14	3320	3237	854	1075	338	1290356	20	10.5
1	76	9	3136	3369	720	868	406	1271633	26	4.5
1	63	9	3864	4294	790	948	497	1324825	25	4.5
1	75	11	3201	3301	786	948	410	1324478	24	3.5
1	72	8	3482	3782	913	894	383	1348503	21	5
1	69	12	3386	3370	1223	1377	534	1501650	24	5
1	62	4	3715	3678	989	933	466	1294765	20	5.5
1	84	0	2862	2912	638	935	429	1320790	15	5
1	65	9	3862	3882	671	926	404	1244572	18	8
1	65	0	3520	3291	990	909	483	1437652	17	12
1	70	11	3780	3980	812	1042	431	1556247	21	6
1	61	9	4393	4692	988	905	546	1625372	30	5
1	65	13	3118	3714	1021	1316	486	1444531	28	7.5
1	71	0	3458	3430	696	777	427	1143165	19	5
1	70	14	3447	3562	885	1097	401	1391841	24	13.5
1	60	8	4276	4164	823	895	626	1326451	29	9
1	79	0	2991	3444	911	1031	459	1393994	23	2
1	69	12	4027	4387	855	857	566	1413091	30	11.5
1	61	9	3653	3571	927	1038	597	1321967	26	2.5
1	67	8	3552	3625	766	1047	405	1553962	25	6.6
1	77	15	3671	3998	658	372	309	1434939	27	6
1	77	9	2984	3113	979	754	338	1725689	24	8.5
1	86	12	3928	3740	915	849	399	1558745	21	15.5
1	67	9	4193	4558	961	1154	508	1667275	23	1.5
1	63	9	3297	3840	1006	723	257	1470424		12.5
1	78		3447	3479	710	600	719	1423355	17	4.5
1	77	12	4427	4540	1040	1273	527	1626770	22	3
1	61	0	3810	4055	1259	1304	481	1633513	26	11
1	69	6	3662	3126	568	754	263	1460506	22	2
1	63	6	3799	4224	1060	1085	455	1568197	21	5
1	79	6	3556	3570	766	836	372	1322907	20	9.5
1	67	9	3819	4622	856	979	635	1511267	22	4
1	88	10	3298	3338	780	976	363	1521872	26	6
1	60	9	3958	4225	1094	1351	537	1461509	28	4
1	79	7	3692	3922	787	1020	381	1579839	25	9
1	64	9	3616	3822	785	896	408	1496588	28	6
1	61	9	3845	4241	899	907	390	1538992	29	7
1	83	12	3593	3536	693	882	365	1614337	24	5.5
1	63	15	4250	4523	775	1068	419	1610401	29	9
1	68	14	3797	3808	959	1133	435	1605444	26	5
1	69	15	3628	3536	869	784	385	1527565	29	8.5
1	64	13	3407	3322	882	967	335	1467348	27	5
1	61	12	4001	4057	854	952	673	1451761	28	11
1	68	12	3708	4200	614	951	372	1570273	28	8.5
1	60	12	4782	4804	876	992	505	1687889	27	9.5
1	62	12	3674	4098	716	870	578	1606846	27	5.5
1	79	0	3329	3921	584	697	381	1578454	21	8
1	68	6	3857	4178	811	889	550	1473506	21	3
1	75	3	3331	3596	988	969	388	1625401	30	12
1	67	9	3340	3679	730	817	695	1455439	27	6
1	81	16	3798	4014	880	935	398	1586700	30	7.5
1	60	9	3837	4079	753	1101	421	1496862	30	6
1	65	12	4139	4594	963	789	475	1592105	27	9
1	69	12	3999	3979	828	879	393	1731115	30	7.5
2	68	12	3354	3357	583	865	520	1104800	29	10
2	68	12	3879	4306	742	938	646	1473752	28	4.5
2	70	9	4036	3999	1057	881	328	1631077	21	6.5
2	75	9	3877	4330	1046	889	535	1387576	23	4.5
2	64		3883	4135	891	923	586	1363542	28	9.5
2	63	9	3220	3420	703	808	368	1282906	30	14
2	75	1	3548	3504	999	1328	571	1372273	28	5
2	74	12	3189	3051	923	1102	397	1338929	25	1.5
2	95		3686	3916	739	1138	474	1702035	20	3
2	77	0	3048	2940	553	549	285	1309280	16	4.5
2	62	9	3816	3732	752	748	329	1297358	26	9
2	81	0	3239	3416	703	998	358	1300572	18	1
2	63	9	3363	3379	817	1087	506	1271160	27	7
2	72	6	2401	2997	771	1021	380	1271925	22	3.5
2	73	9	3768	3967	921	929	593	1443643	30	7
2	75	0	3656	3843	785	906	386	1266909	16	3
2	64	5	3816	4251	985	1065	473	1419604	18	10
2	75	2	3368	3350	834	988	377	1477426	20	3.5
2	60	13	3581	3685	751	937	356	1450867	30	9.5
2	66	9	4071	4283	916	1061	545	1476295	24	3.5
2	62	7	3982	4066	797	788	540	1380780	25	8
2	78	3	3954	4618	814	934	567	1579994	17	3.5
2	62	12	4090	4133	981	1185	464	1515937	25	4
2	78	15	3623	4034	1273	1238	544	1580970	28	6
2	76	12	3320	3411	802	929	386	1493336	22	11
2	79	11	3457	3872	914	1203	411	1405319	19	3
2	60	9	3687	3902	1054	1218	518	1432730	21	7
2	67	12	3539	3482	940	1036	416	1540957	26	8
2	60		4326	4283	1136	1355	516	1750254	23	9.5
2	76	10	4024	4240	919	1221	697	1698115	26	3
2	75	15	3939	4158	1146	1365	503	1652423	26	6
2	63	9	4204	4378	767	997	430	1480818	28	4.5
2	73	9	3168	3598	863	1040	648	1516825	24	6
2	85	3	2804	2757	510	795	299	1589390	15	2.5
2	79	11	3638	3743	953	1289	499	1575435	30	6
2	78	9	2402	3296	908	930	433	1555073	17	2
2	80	2	3400	3509	774	845	365	1429101	20	5
2	69	15	4037	4337	844	1027	416	1635724	27	4.5
2	75	0	3679	3198	924	1044	372	1368605	21	3
2	67	6	3711	4077	845	1056	476	1557378	24	4
2	70	9	4101	4353	781	1028	439	1545672	20	6
2	69	12	3752	4057	944	907	438	1570432	30	5
2	70	12	2522	2456	863	1077	373	1442586	30	7
2	69	9	3358	3694	953	1109	466	1656544	20	2
2	76	6	3332	3542	907	1338	559	1484665	22	5
2	73	16	4110	4429	1137	1362	486	1516604	28	9
2	64	15	3309	3672	1080	1167	451	1481480	28	14
2	61	9	4432	4567	773	878	387	1596708	27	5.5
2	83	12	3542	3866	713	950	810	1228861	20	2
2	81	3	2367	2913	969	1022	470	1502899	20	4
2	62	10	4107	4459	806	891	403	1700424	29	11
2	64	12	3989	4500	938	1114	483	1513159	25	7.5
2	62	8	3398	3525	858	929	380	1396229	23	2.5
2	94	9	2909	3058	876	1278	479	1704612	21	0
2	73	9	3454	3802	944	861	428	1461803	23	4
2	63	9	3748	4002	988	903	518	1472585	27	11.5
2	67	9	3525	3804	963	867	491	1470632	24	1.5
